# Supplementary material for: N-Hydroxypiridinedione: A Privileged Heterocycle for Targeting the HBV RNase H
Source: Molecules. 2024 Jun 20;29(12):2942. doi: 10.3390/molecules29122942 (PMC11206691; doi:10.3390/molecules29122942)
Supplement: Supplementary file 1 [file molecules-29-02942-s001.zip]

Archive with 1 entries (1 files):
- molecules-3057531-supplementary.pdf
